# Supplementary material for: Combined Effects of Diet and Physical Activity on Inflammatory Joint Disease: A Systematic Review and Meta-Analysis
Source: Healthcare (Basel). 2023 May 15;11(10):1427. doi: 10.3390/healthcare11101427 (PMC10218217; doi:10.3390/healthcare11101427)
Supplement: Supplementary file 1 [file healthcare-11-01427-s001.zip]

Archive with 1 entries (1 files):
- healthcare-2342809-supplementary.pdf
